# Supplementary material for: Multiple Gene Clusters and Their Role in the Degradation of Chlorophenoxyacetic Acids in Bradyrhizobium sp. RD5-C2 Isolated from Non-Contaminated Soil
Source: Microbes Environ. 2021 Sep 11;36(3):ME21016. doi: 10.1264/jsme2.ME21016 (PMC8446748; doi:10.1264/jsme2.ME21016)
Supplement: Supplementary file 2 — Supplementary Material 2 [file 36_21016_s2.xlsx]

## Sheet: Table S1
Table S1. Genes used in this study.
Gene	Accession number	Entry name	Locus tag	Product
tfdBa	BOVL01000048	RD5C2contig48	BraRD5C2_67110	2,4-dichlorophenol 6-monooxygenase
	BOVL01000048	RD5C2contig48	BraRD5C2_67120	long-chain-fatty-acid--CoA ligase
	BOVL01000048	RD5C2contig48	BraRD5C2_67130	hypothetical protein
	BOVL01000048	RD5C2contig48	BraRD5C2_67140	hypothetical protein
tfdF	BOVL01000048	RD5C2contig48	BraRD5C2_67150	maleylacetate reductase
tfdR	BOVL01000048	RD5C2contig48	BraRD5C2_67160	transcriptional regulator
tfdD	BOVL01000048	RD5C2contig48	BraRD5C2_67170	chloromuconate cycloisomerase
tfdE	BOVL01000048	RD5C2contig48	BraRD5C2_67180	dienelactone hydrolase
tfdC	BOVL01000048	RD5C2contig48	BraRD5C2_67190	chlorocatechol 1,2-dioxygenase
cadR1	BOVL01000048	RD5C2contig48	BraRD5C2_67200	transcriptional regulator
cadA1	BOVL01000048	RD5C2contig48	BraRD5C2_67210	oxygenase large subunit
cadB1	BOVL01000048	RD5C2contig48	BraRD5C2_67220	oxygenase small subunit
cadK1	BOVL01000048	RD5C2contig48	BraRD5C2_67230	transporter
cadC1	BOVL01000048	RD5C2contig48	BraRD5C2_67240	ferredoxin component
cadR2	BOVL01000057	RD5C2contig57	BraRD5C2_72670	transcriptional regulator
cadA2	BOVL01000057	RD5C2contig57	BraRD5C2_72660	2,4-dichlorophenoxyacetic acid oxygenase large subunit
cadB2	BOVL01000057	RD5C2contig57	BraRD5C2_72650	2,4-dichlorophenoxyacetic acid oxygenase small subunit
cadC2	BOVL01000057	RD5C2contig57	BraRD5C2_72640	ferredoxin component
cadK2	BOVL01000057	RD5C2contig57	BraRD5C2_72630	2,4-dichlorophenoxyacetic acid transporter
cadS	BOVL01000057	RD5C2contig57	BraRD5C2_72620	transcriptional regulator
tfdAalpha	BOVL01000005	RD5C2contig05	BraRD5C2_05110	α-ketoglutarate-dependent 2,4-D dioxygenase
23S rRNA	BOVL01000021	RD5C2contig21	BraRD5C2_r00020
16S rRNA	BOVL01000021	RD5C2contig21	BraRD5C2_r00030
dnaE	BOVL01000006	RD5C2contig06	BraRD5C2_10390	DNA polymerase III, alpha subunit
gyrB	BOVL01000019	RD5C2contig19	BraRD5C2_45960	DNA gyrase, B subunit
nth	BOVL01000019	RD5C2contig19	BraRD5C2_44400	Endonuclease III
rpoB	BOVL01000007	RD5C2contig07	BraRD5C2_11060	RNA polymerase, beta subunit
aspS	BOVL01000008	RD5C2contig08	BraRD5C2_18780	Aspartyl-tRNA synthase
cysS	BOVL01000020	RD5C2contig20	BraRD5C2_52380	Cysteinyl-tRNA synthase
leuS	BOVL01000019	RD5C2contig19	BraRD5C2_43520	Leucyl-tRNA synthase
lysS	BOVL01000001	RD5C2contig01	BraRD5C2_00920	Lysyl-tRNA synthase
rplA	BOVL01000007	RD5C2contig07	BraRD5C2_11020	50S ribosomal protein L1
rplB	BOVL01000007	RD5C2contig07	BraRD5C2_11190	50S ribosomal protein L2
rpsB	BOVL01000006	RD5C2contig06	BraRD5C2_10410	30S ribosomal protein S2
rpsC	BOVL01000007	RD5C2contig07	BraRD5C2_11220	30S ribosomal protein S3
fusA	BOVL01000007	RD5C2contig07	BraRD5C2_11130	Elongation factor G
infC	BOVL01000019	RD5C2contig19	BraRD5C2_44620	Initiation factor IF-3
tufA	BOVL01000007	RD5C2contig07	BraRD5C2_11140	Elongation factor Tu
rnc	BOVL01000008	RD5C2contig08	BraRD5C2_19390	Ribonuclease III
pepA	BOVL01000008	RD5C2contig08	BraRD5C2_19050	Aminopeptidase A/I
dnaK	BOVL01000019	RD5C2contig19	BraRD5C2_44300	Chaperone Hsp70
grpE	BOVL01000019	RD5C2contig19	BraRD5C2_44250	Hsp70 cochaperone
secA	BOVL01000019	RD5C2contig19	BraRD5C2_47860	Preprotein translocase subunit (ATPase)
secY	BOVL01000007	RD5C2contig07	BraRD5C2_11360	Membrane-embedded preprotein translocase subunit
ftsZ	BOVL01000027	RD5C2contig27	BraRD5C2_65050	Cytoskeletal cell division protein
eno	BOVL01000004	RD5C2contig04	BraRD5C2_02840	Enolase
gapA	BOVL01000005	RD5C2contig05	BraRD5C2_06300	Glyceraldehyde-3-phosphate dehydrogenase
pykA	BOVL01000054	RD5C2contig54	BraRD5C2_68320	Pyruvate kinase
atpD	BOVL01000059	RD5C2contig59	BraRD5C2_77560	ATP synthase subunit beta
rpiA	BOVL01000020	RD5C2contig20	BraRD5C2_52520	Ribose 5-phosphate isomerase
cdsA	BOVL01000006	RD5C2contig06	BraRD5C2_10460	Phosphatidate cytidylyltransferase
plsB	BOVL01000007	RD5C2contig07	BraRD5C2_13640	sn-Glycerol-3-phosphate acyltransferase
adk	BOVL01000007	RD5C2contig07	BraRD5C2_11370	Adenylate kinase
gmk	BOVL01000008	RD5C2contig08	BraRD5C2_19180	Guanylate kinase
thyA	BOVL01000027	RD5C2contig27	BraRD5C2_65720	Thymidylate synthase
pyrG	BOVL01000004	RD5C2contig04	BraRD5C2_02730	CTP synthase
coaD	BOVL01000025	RD5C2contig25	BraRD5C2_63210	4'-Phosphopantetheine adenylyltransferase
sig	BOVL01000059	RD5C2contig59	BraRD5C2_74620	RNA polymerase sigma factor

## Sheet: Table S4
Table S4. Codon usages (%) of housekeeping and 2,4-D-degrading genes
			Amino acid	Ala				Arg						Asn		Asp		Cys		Gln		Glu		Gly				His		Ile			Leu						Lys		Phe		Pro				Ser
Strain	Gene	Protein	Category	GCU	GCC	GCA	GCG	CGU	CGC	CGA	CGG	AGA	AGG	AAU	AAC	GAU	GAC	UGU	UGC	CAA	CAG	GAA	GAG	GGU	GGC	GGA	GGG	CAU	CAC	AUU	AUC	AUA	UUA	UUG	CUU	CUC	CUA	CUG	AAA	AAG	UUU	UUC	CCU	CCC	CCA	CCG	UCU	UCC	UCA
Bradyrhizobium sp. RD5-C2	dnaE	DNA polymerase III, alpha subunit	Basic replication machinery	3.18471	37.5796	5.73248	53.5032	7.31707	65.8537	2.43902	21.9512	0	2.43902	5.88235	20.5882	22.549	50.9804	12.5	87.5	5.04202	34.4538	16.8067	43.6975	10.4651	76.7442	2.32558	10.4651	33.3333	66.6667	3.44828	94.8276	1.72414	0	5.08475	3.38983	30.5085	0	61.0169	9.43396	90.566	2.12766	97.8723	0	19.697	4.54545	75.7576	0	18	4
	gyrB	DNA gyrase, B subunit		3.65854	45.122	6.09756	45.122	1.78571	78.5714	1.78571	16.0714	0	1.78571	9.52381	21.4286	19.0476	50	25	75	2.24719	23.5955	28.0899	46.0674	7.69231	84.6154	3.07692	4.61538	27.7778	72.2222	4.44444	95.5556	0	0	1.42857	1.42857	34.2857	0	62.8571	8.16327	91.8367	8	92	7.14286	21.4286	0	71.4286	2.12766	34.0426	0
	nth	Endonuclease III	DNA repair, restriction, and modification	0	45.7143	5.71429	48.5714	10	55	5	20	5	5	22.2222	33.3333	5.55556	38.8889	25	75	4.54545	9.09091	18.1818	68.1818	7.69231	76.9231	7.69231	7.69231	57.1429	42.8571	9.09091	90.9091	0	4.16667	8.33333	8.33333	33.3333	0	45.8333	24	76	14.2857	85.7143	0	29.4118	11.7647	58.8235	11.1111	22.2222	22.2222
	rpoB	RNA polymerase, beta subunit	Basic transcription machinery	1.94175	52.4272	0.970874	44.6602	20	71	0	9	0	0	2.63158	26.3158	12.5	58.5526	0	100	0	30.9211	23.6842	45.3947	20.5607	78.5047	0.934579	0	42.8571	57.1429	6.32911	93.6709	0	0	1.69492	1.69492	40.678	0	55.9322	2.24719	97.7528	9.80392	90.1961	5	13.3333	0	81.6667	0	13.8462	0
	aspS	Aspartyl-tRNA synthase	aminoacyl-tRNA synthesis	4.08163	26.5306	12.2449	57.1429	11.9048	59.5238	2.38095	21.4286	0	4.7619	5.35714	28.5714	16.0714	50	0	100	1.35135	35.1351	13.5135	50	11.3208	88.6792	0	0	41.6667	58.3333	11.1111	88.8889	0	0	10	2.5	32.5	0	55	3.44828	96.5517	2.7027	97.2973	2.5	10	0	87.5	4.34783	21.7391	13.0435
	cysS	Cysteinyl-tRNA synthase		5.97015	35.8209	2.98507	55.2239	5.71429	62.8571	2.85714	22.8571	2.85714	2.85714	4.08163	24.4898	26.5306	44.898	0	100	0	25	20	55	3.44828	86.2069	10.3448	0	42.8571	57.1429	5.55556	94.4444	0	0	10.2564	2.5641	35.8974	0	51.2821	0	100	18.75	81.25	0	24	0	76	0	16.6667	0
	leuS	Leucyl-tRNA synthase		2.10526	41.0526	7.36842	49.4737	5.45455	69.0909	1.81818	20	0	3.63636	5.49451	26.3736	13.1868	54.9451	20	80	3.84615	30.7692	15.3846	50	10	78.3333	0	11.6667	71.4286	28.5714	6.97674	90.6977	2.32558	0	4.83871	0	25.8065	1.6129	67.7419	15.6863	84.3137	8.33333	91.6667	1.85185	20.3704	1.85185	75.9259	0	21.0526	0
	lysS	Lysyl-tRNA synthase		3.92157	35.2941	0	60.7843	0	64.7059	0	35.2941	0	0	11.3208	22.6415	18.8679	47.1698	33.3333	66.6667	7.40741	31.4815	16.6667	44.4444	7.89474	86.8421	0	5.26316	50	50	10.5263	89.4737	0	0	1.92308	3.84615	36.5385	0	57.6923	3.22581	96.7742	3.7037	96.2963	0	23.6842	2.63158	73.6842	0	25.8065	3.22581
	rplA	50S ribosomal protein L1	ribosomal proteins	3.57143	60.7143	3.57143	32.1429	21.4286	78.5714	0	0	0	0	5.26316	26.3158	10.5263	57.8947	100	0	0	22.2222	11.1111	66.6667	27.5862	65.5172	6.89655	0	0	100	0	100	0	0	7.69231	0	61.5385	0	30.7692	0	100	0	100	0	9.09091	0	90.9091	0	62.5	0
	rplB	50S ribosomal protein L2		0	37.5	6.25	56.25	29.6296	62.963	0	7.40741	0	0	3.57143	53.5714	10.7143	32.1429	0	100	0	53.3333	6.66667	40	21.6216	78.3784	0	0	22.2222	77.7778	7.14286	92.8571	0	0	5.55556	0	44.4444	0	50	9.09091	90.9091	0	100	0	6.25	0	93.75	0	12.5	0
	rpsB	30S ribosomal protein S2		15.3846	51.2821	0	33.3333	25	65	0	10	0	0	5.12821	25.641	15.3846	53.8462	0	100	0	51.7241	31.0345	17.2414	16.6667	80	3.33333	0	22.2222	77.7778	0	100	0	0	3.33333	10	53.3333	0	33.3333	0	100	12.5	87.5	0	33.3333	0	66.6667	0	23.8095	0
	rpsC	30S ribosomal protein S3		8.33333	66.6667	0	25	28	68	0	4	0	0	5.55556	22.2222	5.55556	66.6667	0	100	4.34783	26.087	21.7391	47.8261	15.7895	78.9474	0	5.26316	0	100	0	100	0	0	0	0	46.6667	0	53.3333	0	100	0	100	0	0	14.2857	85.7143	0	12.5	0
	fusA	Elongation factor G	Translation factors	11.1111	38.0952	3.1746	47.619	12.5	75	0	9.375	0	3.125	2.66667	30.6667	13.3333	53.3333	0	100	1.33333	28	32	38.6667	24.5614	75.4386	0	0	40	60	7.14286	90.4762	2.38095	0	2.12766	2.12766	40.4255	0	55.3191	1.88679	98.1132	3.84615	96.1538	6.45161	16.129	0	77.4194	0	25	0
	infC	Initiation factor IF-3		7.14286	57.1429	0	35.7143	10	80	0	0	0	10	8.33333	0	8.33333	83.3333	0	100	0	35.2941	17.6471	47.0588	16.6667	83.3333	0	0	0	100	25	75	0	0	16.6667	0	50	0	33.3333	5.55556	94.4444	0	100	20	0	0	80	0	33.3333	0
	tufA	Elongation factor Tu		8.33333	50	11.1111	30.5556	33.3333	66.6667	0	0	0	0	0	26.6667	10	63.3333	0	100	0	27.0833	29.1667	43.75	19.4444	80.5556	0	0	7.69231	92.3077	10.3448	89.6552	0	0	0	3.7037	44.4444	0	51.8519	8.33333	91.6667	0	100	0	23.8095	0	76.1905	0	0	0
	rnc	Ribonuclease III	RNA degradation	0	44.1176	2.94118	52.9412	14.2857	61.9048	0	23.8095	0	0	3.33333	26.6667	36.6667	33.3333	0	100	0	58.8235	5.88235	35.2941	21.4286	71.4286	0	7.14286	100	0	0	100	0	0	0	6.89655	37.931	0	55.1724	16.6667	83.3333	14.2857	85.7143	5.55556	38.8889	0	55.5556	0	14.2857	0
	pepA	Aminopeptidase A/I	Protein posttranslational modification	1.47059	47.0588	8.82353	42.6471	11.5385	57.6923	0	26.9231	0	3.84615	8.51064	23.4043	14.8936	53.1915	0	100	8.10811	24.3243	16.2162	51.3514	12.069	74.1379	5.17241	8.62069	50	50	4.54545	95.4545	0	0	2.38095	7.14286	54.7619	0	35.7143	2.63158	97.3684	20	80	0	37.5	6.25	56.25	4.16667	33.3333	8.33333
	dnaK	Chaperone Hsp70	Protein folding	11.6883	54.5455	6.49351	27.2727	16	76	4	4	0	0	9.33333	18.6667	14.6667	57.3333	0	100	0	37.3333	18.6667	44	17.3077	78.8462	1.92308	1.92308	66.6667	33.3333	10.5263	89.4737	0	0	2.27273	2.27273	38.6364	0	56.8182	1.69492	98.3051	10	90	4.7619	19.0476	0	76.1905	4.54545	9.09091	0
	grpE	Hsp70 cochaperone		4.16667	66.6667	0	29.1667	15.3846	76.9231	0	7.69231	0	0	12.5	25	29.1667	33.3333	0	0	0	25	12.5	62.5	14.2857	78.5714	7.14286	0	0	0	0	100	0	0	0	6.66667	13.3333	0	80	0	100	0	100	7.14286	28.5714	0	64.2857	0	11.1111	0
	secA	Preprotein translocase subunit (ATPase)	Protein translocation and secretion	1.1236	58.427	3.37079	37.0787	9.375	75	0	15.625	0	0	4.71698	25.4717	8.49057	61.3208	0	100	1.5625	30.4688	19.5312	48.4375	6.25	85.9375	0	7.8125	40	60	2	98	0	0	4.49438	2.24719	37.0787	0	56.1798	6.45161	93.5484	6.45161	93.5484	0	33.3333	0	66.6667	0	36.6667	3.33333
	secY	Membrane-embedded preprotein translocase subunit		2.63158	36.8421	7.89474	52.6316	3.84615	50	7.69231	26.9231	3.84615	7.69231	13.0435	56.5217	8.69565	21.7391	0	100	2.5641	46.1538	17.9487	33.3333	8	80	4	8	60	40	13.9535	86.0465	0	0	0	5	31.6667	0	63.3333	6.66667	93.3333	3.84615	96.1538	9.52381	9.52381	4.7619	76.1905	0	24.1379	3.44828
	ftsZ	Cytoskeletal cell division protein	Cell division	9	51	10	30	15	57.5	0	27.5	0	0	6.12245	26.5306	16.3265	51.0204	0	100	0	47.8873	16.9014	35.2113	22.449	67.3469	6.12245	4.08163	22.2222	77.7778	13.3333	86.6667	0	0	12.5	2.5	22.5	0	62.5	5.88235	94.1176	0	100	4.25532	17.0213	2.12766	76.5957	0	13.0435	0
	eno	Enolase	Glycolysis	1.92308	53.8462	1.92308	42.3077	25	55	0	15	0	5	12.2449	26.5306	10.2041	51.0204	0	100	0	28.5714	26.1905	45.2381	2.17391	89.1304	0	8.69565	60	40	0	100	0	0	11.4286	5.71429	34.2857	0	48.5714	14.2857	85.7143	9.09091	90.9091	0	9.09091	0	90.9091	0	30.4348	0
	gapA	Glyceraldehyde-3-phosphate dehydrogenase		2.7027	62.1622	5.40541	29.7297	5.88235	88.2353	0	0	0	5.88235	4.87805	36.5854	19.5122	39.0244	0	100	0	33.3333	22.2222	44.4444	3.44828	89.6552	0	6.89655	11.1111	88.8889	4.34783	95.6522	0	0	4	0	36	0	60	5	95	22.2222	77.7778	0	7.69231	0	92.3077	5.55556	33.3333	0
	pykA	Pyruvate kinase		1.66667	53.3333	10	35	0	64.2857	4.7619	28.5714	2.38095	0	2.32558	18.6047	20.9302	58.1395	0	100	2.38095	30.9524	21.4286	45.2381	11.7647	73.5294	2.94118	11.7647	66.6667	33.3333	6.06061	93.9394	0	0	0	7.89474	31.5789	0	60.5263	10	90	12.5	87.5	0	21.4286	3.57143	75	0	20.6897	10.3448
	atpD	ATP synthase subunit beta	Proton motive force generation	2.5641	48.7179	5.12821	43.5897	11.1111	85.1852	0	3.7037	0	0	9.67742	9.67742	32.2581	48.3871	0	100	6.45161	29.0323	19.3548	45.1613	0	70.9677	9.67742	19.3548	45.4545	54.5455	6.25	93.75	0	2.63158	5.26316	0	31.5789	0	60.5263	0	100	0	100	4	16	4	76	0	15.7895	5.26316
	rpiA	Ribose 5-phosphate isomerase	Penthose phosphate pathway	0	46.4286	14.2857	39.2857	25	31.25	18.75	25	0	0	5.55556	0	27.7778	66.6667	0	100	6.25	18.75	25	50	10	66.6667	3.33333	20	57.1429	42.8571	6.25	93.75	0	0	4.16667	4.16667	50	0	41.6667	22.2222	77.7778	50	50	0	0	0	100	0	12.5	12.5
	cdsA	Phosphatidate cytidylyltransferase	Lipid metabolism	4.44444	33.3333	2.22222	60	14.2857	57.1429	0	28.5714	0	0	0	11.1111	55.5556	33.3333	0	100	0	14.2857	28.5714	57.1429	17.1429	51.4286	20	11.4286	50	50	25	75	0	0	14.6341	12.1951	24.3902	0	48.7805	0	100	33.3333	66.6667	16.6667	33.3333	0	50	0	9.09091	0
	plsB	sn-Glycerol-3-phosphate acyltransferase		3.57143	42.8571	7.14286	46.4286	0	71.4286	0	0	0	28.5714	11.1111	44.4444	11.1111	33.3333	0	0	0	40	40	20	4	96	0	0	20	80	0	100	0	0	0	3.0303	33.3333	0	63.6364	14.2857	85.7143	8.33333	91.6667	0	0	0	100	0	12.5	0
	adk	Adenylate kinase	Biosynthesis of nucleotides	7.40741	50	12.963	29.6296	11.1111	37.037	3.7037	33.3333	3.7037	11.1111	15.3846	15.3846	15.3846	53.8462	0	0	0	25	21.875	53.125	0	76.4706	11.7647	11.7647	16.6667	83.3333	16.6667	83.3333	0	0	14.2857	10.7143	32.1429	0	42.8571	22.2222	77.7778	0	100	0	28.5714	0	71.4286	0	20	10
	gmk	Guanylate kinase		4.54545	50	0	45.4545	4.7619	61.9048	4.7619	28.5714	0	0	0	21.0526	26.3158	52.6316	0	0	0	34.4828	10.3448	55.1724	13.3333	53.3333	6.66667	26.6667	33.3333	66.6667	0	100	0	0	10.5263	5.26316	21.0526	5.26316	57.8947	18.1818	81.8182	30	70	0	12.5	0	87.5	0	9.09091	9.09091
	thyA	Thymidylate synthase		9.09091	36.3636	0	54.5455	0	57.1429	0	42.8571	0	0	16.129	22.5806	16.129	45.1613	0	100	10	40	15	35	15.7895	84.2105	0	0	20	80	0	100	0	0	13.7931	0	44.8276	6.89655	34.4828	18.1818	81.8182	0	100	0	29.4118	5.88235	64.7059	0	25	0
	pyrG	CTP synthase		6.38298	40.4255	4.25532	48.9362	13.5135	64.8649	0	18.9189	0	2.7027	4.44444	37.7778	15.5556	42.2222	33.3333	66.6667	0	25	15.625	59.375	9.61538	84.6154	1.92308	3.84615	26.6667	73.3333	8.33333	88.8889	2.77778	0	4.16667	6.25	37.5	0	52.0833	8.33333	91.6667	0	100	0	33.3333	3.33333	63.3333	0	12.5	8.33333
	coaD	4'-Phosphopantetheine adenylyltransferase	Biosynthesis of cofactors	4.34783	52.1739	4.34783	39.1304	10	70	0	20	0	0	7.69231	15.3846	23.0769	53.8462	0	100	25	25	8.33333	41.6667	7.69231	92.3077	0	0	100	0	28.5714	71.4286	0	0	7.14286	0	21.4286	0	71.4286	20	80	0	100	0	37.5	0	62.5	12.5	25	25
	cadR1	transcriptional regulator	2,4-D degradaion	15.625	28.125	12.5	43.75	17.1429	57.1429	8.57143	11.4286	0	5.71429	8.33333	20.8333	29.1667	41.6667	25	75	9.375	31.25	31.25	28.125	8.33333	41.6667	29.1667	20.8333	53.8462	46.1538	46.1538	46.1538	7.69231	7.14286	23.8095	21.4286	26.1905	0	21.4286	16.6667	83.3333	33.3333	66.6667	16.6667	16.6667	8.33333	58.3333	13.7931	10.3448	13.7931
	cadA1	2,4-D oxygenase large subunit		8.88889	26.6667	22.2222	42.2222	20.6897	55.1724	6.89655	6.89655	0	10.3448	11.9048	30.9524	19.0476	38.0952	62.5	37.5	14.5833	22.9167	25	37.5	15.7895	44.7368	26.3158	13.1579	46.1538	53.8462	36.3636	54.5455	9.09091	3.125	12.5	34.375	21.875	0	28.125	26.6667	73.3333	53.8462	46.1538	10	30	15	45	6.66667	6.66667	6.66667
	cadB1	2,4-D oxygenase small subunit		23.5294	11.7647	29.4118	35.2941	8.33333	33.3333	8.33333	41.6667	0	8.33333	14.2857	19.0476	47.619	19.0476	0	100	27.2727	0	9.09091	63.6364	16.6667	33.3333	16.6667	33.3333	66.6667	33.3333	36.3636	36.3636	27.2727	0	17.6471	5.88235	64.7059	5.88235	5.88235	66.6667	33.3333	33.3333	66.6667	0	25	37.5	37.5	5.88235	17.6471	11.7647
	cadC1	ferredoxin component of 2,4-D oxygenase		10	10	10	70	0	42.8571	0	42.8571	14.2857	0	11.1111	0	55.5556	33.3333	16.6667	83.3333	8.33333	16.6667	33.3333	41.6667	28.5714	42.8571	14.2857	14.2857	50	50	33.3333	50	16.6667	7.69231	7.69231	7.69231	23.0769	0	53.8462	0	100	0	100	0	0	0	100	0	40	10
	cadK1	2,4-D transporter		12.7273	29.0909	21.8182	36.3636	23.5294	17.6471	29.4118	17.6471	5.88235	5.88235	23.8095	19.0476	28.5714	28.5714	33.3333	66.6667	17.6471	17.6471	47.0588	17.6471	23.0769	38.4615	21.1538	17.3077	57.1429	42.8571	39.4737	57.8947	2.63158	4.61538	23.0769	26.1538	20	4.61538	21.5385	50	50	40.625	59.375	20	10	15	55	8.33333	16.6667	8.33333
	cadR2	transcriptional regulator		5.71429	34.2857	22.8571	37.1429	6.66667	63.3333	0	26.6667	3.33333	0	5	25	25	45	0	100	8	16	48	28	8.69565	69.5652	13.0435	8.69565	0	100	16.6667	83.3333	0	0	19.0476	0	33.3333	9.52381	38.0952	0	100	25	75	0	9.52381	14.2857	76.1905	0	23.5294	0
	cadA2	2,4-D oxygenase large subunit		9.52381	42.8571	7.14286	40.4762	7.89474	44.7368	2.63158	39.4737	0	5.26316	8.69565	30.4348	19.5652	41.3043	20	80	10.6383	31.9149	29.7872	27.6596	5.40541	75.6757	10.8108	8.10811	62.5	37.5	33.3333	61.1111	5.55556	0	2.94118	5.88235	47.0588	0	44.1176	33.3333	66.6667	10.7143	89.2857	0	33.3333	4.7619	61.9048	2.77778	19.4444	2.77778
	cadB2	2,4-D oxygenase small subunit		23.5294	35.2941	11.7647	29.4118	6.66667	73.3333	0	13.3333	0	6.66667	7.14286	7.14286	42.8571	42.8571	100	0	5.55556	16.6667	27.7778	50	0	42.8571	42.8571	14.2857	25	75	9.09091	90.9091	0	0	7.69231	0	30.7692	0	61.5385	25	75	0	100	14.2857	14.2857	0	71.4286	0	8.33333	0
	cadC2	ferredoxin component of 2,4-D oxygenase		9.09091	36.3636	9.09091	45.4545	16.6667	33.3333	0	33.3333	0	16.6667	25	12.5	25	37.5	0	100	7.14286	0	35.7143	57.1429	0	81.8182	18.1818	0	50	50	0	100	0	0	11.1111	0	22.2222	0	66.6667	0	0	0	100	0	33.3333	0	66.6667	0	25	0
	cadK2	2,4-D transporter		2.04082	40.8163	8.16327	48.9796	0	73.6842	0	15.7895	0	10.5263	38.8889	22.2222	11.1111	27.7778	0	100	8.33333	37.5	25	29.1667	9.52381	64.2857	11.9048	14.2857	33.3333	66.6667	14.6341	82.9268	2.43902	0	2.08333	0	33.3333	0	64.5833	33.3333	66.6667	25	75	0	21.0526	5.26316	73.6842	0	21.4286	3.57143
	cadS	transcriptional regulator		7.69231	46.1538	3.84615	42.3077	13.0435	43.4783	13.0435	21.7391	4.34783	4.34783	17.6471	17.6471	29.4118	35.2941	0	0	6.25	18.75	25	50	0	85.7143	0	14.2857	42.8571	57.1429	25	75	0	0	5.26316	0	36.8421	0	57.8947	25	75	16.6667	83.3333	10	10	0	80	0	12.5	0
	tfdAa	α-ketoglutarate-dependent 2,4-D dioxygenase		4.54545	36.3636	0	59.0909	0	78.2609	0	17.3913	0	4.34783	6.06061	21.2121	12.1212	60.6061	0	100	3.33333	36.6667	10	50	0	94.7368	0	5.26316	28.5714	71.4286	0	100	0	0	7.14286	3.57143	32.1429	0	57.1429	18.75	81.25	0	100	0	8.33333	0	91.6667	0	33.3333	5.55556
Bradyrhizobium sp. HW13	cadR	transcriptional regulator		15.625	28.125	12.5	43.75	17.1429	57.1429	8.57143	11.4286	0	5.71429	4.16667	20.8333	33.3333	41.6667	25	75	9.375	31.25	31.25	28.125	8.33333	41.6667	29.1667	20.8333	53.8462	46.1538	46.1538	46.1538	7.69231	7.14286	23.8095	21.4286	26.1905	0	21.4286	16.6667	83.3333	33.3333	66.6667	16.6667	16.6667	8.33333	58.3333	13.7931	10.3448	13.7931
	cadA	2,4-D oxygenase large subunit		8.88889	26.6667	22.2222	42.2222	20.6897	55.1724	6.89655	6.89655	0	10.3448	12.1951	31.7073	21.9512	34.1463	62.5	37.5	14.5833	22.9167	25	37.5	13.1579	44.7368	28.9474	13.1579	42.8571	57.1429	38.0952	57.1429	4.7619	3.125	12.5	34.375	21.875	0	28.125	26.6667	73.3333	53.8462	46.1538	10	30	15	45	6.66667	6.66667	6.66667
	cadB	2,4-D oxygenase small subunit		23.5294	11.7647	29.4118	35.2941	8.33333	33.3333	8.33333	41.6667	0	8.33333	14.2857	19.0476	47.619	19.0476	0	100	18.1818	9.09091	9.09091	63.6364	16.6667	33.3333	16.6667	33.3333	66.6667	33.3333	36.3636	36.3636	27.2727	0	17.6471	5.88235	64.7059	5.88235	5.88235	66.6667	33.3333	33.3333	66.6667	0	25	37.5	37.5	5.88235	17.6471	11.7647
	cadC	ferredoxin component of 2,4-D oxygenase		10	10	10	70	0	42.8571	0	42.8571	14.2857	0	12.5	0	50	37.5	16.6667	83.3333	8.33333	16.6667	33.3333	41.6667	28.5714	42.8571	14.2857	14.2857	66.6667	33.3333	33.3333	50	16.6667	7.69231	15.3846	7.69231	23.0769	0	46.1538	100	0	0	100	0	0	0	100	0	40	10
	cadK	2,4-D transporter		12.5	28.5714	23.2143	35.7143	23.5294	17.6471	29.4118	17.6471	5.88235	5.88235	23.8095	19.0476	28.5714	28.5714	33.3333	66.6667	17.6471	17.6471	47.0588	17.6471	21.1538	40.3846	21.1538	17.3077	57.1429	42.8571	36.8421	60.5263	2.63158	4.6875	21.875	28.125	18.75	4.6875	21.875	50	50	40.625	59.375	20	10	15	55	8.57143	17.1429	5.71429
	tfdAa	α-ketoglutarate-dependent 2,4-D dioxygenase		4.54545	36.3636	0	59.0909	0	78.2609	0	17.3913	0	4.34783	6.06061	21.2121	12.1212	60.6061	0	100	3.33333	36.6667	10	50	0	94.7368	0	5.26316	28.5714	71.4286	0	100	0	0	7.14286	3.57143	32.1429	0	57.1429	18.75	81.25	0	100	0	8.33333	0	91.6667	0	33.3333	5.55556
Bradyrhizobium elkanii USDA94	cadR	transcriptional regulator		2.85714	42.8571	14.2857	40	6.66667	66.6667	3.33333	23.3333	0	0	11.7647	17.6471	29.4118	41.1765	0	100	3.84615	19.2308	38.4615	38.4615	9.09091	59.0909	18.1818	13.6364	33.3333	66.6667	15.3846	84.6154	0	0	9.7561	2.43902	31.7073	0	56.0976	0	100	25	75	0	10	15	75	0	14.2857	0
	cadA	2,4-D oxygenase large subunit		12.1951	43.9024	7.31707	36.5854	2.7027	56.7568	5.40541	27.027	0	8.10811	9.30233	30.2326	23.2558	37.2093	20	80	4.25532	31.9149	21.2766	42.5532	12.8205	58.9744	15.3846	12.8205	33.3333	66.6667	20	75	5	0	3.0303	9.09091	45.4545	0	42.4242	22.2222	77.7778	10.7143	89.2857	0	34.7826	0	65.2174	0	17.1429	0
	cadB	2,4-D oxygenase small subunit		10	30	20	40	5.88235	52.9412	11.7647	23.5294	0	5.88235	0	18.75	50	31.25	0	100	7.14286	14.2857	28.5714	50	0	66.6667	0	33.3333	25	75	10	90	0	0	7.69231	0	30.7692	0	61.5385	25	75	0	100	0	16.6667	0	83.3333	0	0	0
	cadC	ferredoxin component of 2,4-D oxygenase		0	11.1111	11.1111	77.7778	0	42.8571	14.2857	14.2857	14.2857	14.2857	0	30	10	60	0	100	0	0	36.3636	63.6364	27.2727	72.7273	0	0	40	60	0	100	0	0	0	0	30	0	70	0	0	0	100	0	16.6667	16.6667	66.6667	0	25	0
	cadK	2,4-D transporter		2	40	14	44	5.55556	72.2222	0	16.6667	0	5.55556	27.7778	33.3333	5.55556	33.3333	0	100	4.16667	45.8333	25	25	4.87805	68.2927	12.1951	14.6341	66.6667	33.3333	7.14286	92.8571	0	0	2	0	38	0	60	30	70	15.625	84.375	0	15.7895	5.26316	78.9474	0	20.6897	3.44828
	cadS	transcriptional regulator		0	55.5556	7.40741	37.037	4.54545	45.4545	4.54545	31.8182	9.09091	4.54545	18.75	25	18.75	37.5	0	0	26.6667	6.66667	20	46.6667	0	88.8889	0	11.1111	50	50	25	75	0	0	5.26316	0	31.5789	0	63.1579	33.3333	66.6667	16.6667	83.3333	8.33333	8.33333	0	83.3333	0	7.14286	0
	tfdAa	α-ketoglutarate-dependent 2,4-D dioxygenase		0	40	0	60	4.34783	78.2609	0	13.0435	0	4.34783	3.125	21.875	6.25	68.75	0	100	0	41.9355	16.129	41.9355	0	94.7368	0	5.26316	21.4286	78.5714	0	100	0	0	3.44828	3.44828	41.3793	0	51.7241	18.75	81.25	0	100	0	16.6667	0	83.3333	0	31.25	0
[truncated: 13 more columns]
